# Supplementary material for: Hybrid Digital-Droplet Microfluidic Chip for Applications in Droplet Digital Nucleic Acid Amplification: Design, Fabrication and Characterization
Source: Sensors (Basel). 2023 May 20;23(10):4927. doi: 10.3390/s23104927 (PMC10221416; doi:10.3390/s23104927)
Supplement: Supplementary file 1 [file sensors-23-04927-s001.zip]

Archive with 1 entries (1 files):
- sensors-2370111-supplementary.pdf
